# Supplementary material for: Cultivating Environmental Ignorance: Non-Circulation of Ethnomedicinal Knowledge about Culén (Otholobium glandulosum) in the Atlantic World (1646–1810)
Source: Plants (Basel). 2024 Oct 13;13(20):2861. doi: 10.3390/plants13202861 (PMC11511545; doi:10.3390/plants13202861)
Supplement: Supplementary file 1 [file plants-13-02861-s001.zip]

Archive with 1 entries (1 files):
- plants-3211370-supplementary.xlsx
