# Supplementary material for: Cultivating Environmental Ignorance: Non-Circulation of Ethnomedicinal Knowledge about Culén (Otholobium glandulosum) in the Atlantic World (1646–1810)
Source: Plants (Basel). 2024 Oct 13;13(20):2861. doi: 10.3390/plants13202861 (PMC11511545; doi:10.3390/plants13202861)
Supplement: Supplementary file 1 [file plants-13-02861-s001.zip › plants-3211370-supplementary.xlsx]

## Sheet: TABLE FOR PLANTS
Reference	Year	Form of knowledge	Scientific name	Indigenous name	Local name	Book knowledge	Scientific knowledge	Indigenous and local knowledge	Form of information	Use description	Medicinal category	Medicinal Use	Medicinal code
Ovalle, A. de. Historica relatione del Regno di Cile. Cavallo: Rome, Italy, 1646.	1646	use	not stated	Culén	Albaquilla	not stated	Doctors	not stated	recommended	full	skin	Skin injury other	S19
Feuillée, L. Journal des observations physiques, mathematiques et botaniques. Giffart : Paris, France, 1716	1716	use	not stated	Culén	Albaquilla	not stated	not stated	Indigenous	used	full	skin	Skin injury other	S19
Feuillée, L. Journal des observations physiques, mathematiques et botaniques. Giffart : Paris, France, 1716	1716	use	not stated	Culén	Albaquilla	not stated	Doctors	not stated	used	full	skin	Skin injury other	S19
Feuillée, L. Journal des observations physiques, mathematiques et botaniques. Giffart : Paris, France, 1725	1725	property	Barba-Jovis triphilla, flore ex albo & caeruleo vario	Culén	not stated	not stated	not stated	indigenous	not stated	partial	not stated	not stated	not stated
Feuillée, L. Journal des observations physiques, mathematiques et botaniques. Giffart : Paris, France, 1725	1725	property	Barba-Jovis triphilla, flore ex albo & caeruleo vario	Culén	not stated	not stated	not stated	indigenous	not stated	partial	not stated	not stated	not stated
Feuillée, L. Journal des observations physiques, mathematiques et botaniques. Giffart : Paris, France, 1725	1725	property	Barba-Jovis triphilla, flore ex albo & caeruleo vario	Culén	not stated	not stated	not stated	indigenous	not stated	partial	not stated	not stated	not stated
Feuillée, L. Journal des observations physiques, mathematiques et botaniques. Giffart : Paris, France, 1725	1725	use	Barba-Jovis triphilla, flore ex albo & caeruleo vario	Culén	not stated	not stated	not stated	indigenous	used	full	skin	Bruise/contusion	S16
Feuillée, L. Journal des observations physiques, mathematiques et botaniques. Giffart : Paris, France, 1725	1725	use	Barba-Jovis triphilla, flore ex albo & caeruleo vario	Culén	not stated	not stated	not stated	indigenous	used	partial	general	Bleeding/haemorrhage NOS	A10
Quer, J. Flora española o historia de las plantas que se crían en España, Ibarra, Madrid: Spain, 1762	1762	property	Barba Jovis Triphylla	Culén	Albaquilla	Feuillée	not stated	not stated	not stated	partial	not stated	not stated	not stated
Quer, J. Flora española o historia de las plantas que se crían en España, Ibarra, Madrid: Spain, 1762	1762	mention	Barba Jovis Triphylla	Culén	Albaquilla	Frezier	not stated	not stated	not stated	partial	not stated	not stated	not stated
Quer, J. Flora española o historia de las plantas que se crían en España, Ibarra, Madrid: Spain, 1762	1762	use	Barba Jovis Triphylla	Culén	Albaquilla	Feuillée	not stated	Indigenous	recommended	full	skin	Skin injury other	S19
Quer, J. Flora española o historia de las plantas que se crían en España, Ibarra, Madrid: Spain, 1762	1762	use	Barba Jovis Triphylla	Culén	Albaquilla	Feuillée	not stated	not stated	recommended	partial	general	Bleeding/haemorrhage NOS	A10
Quer, J. Flora española o historia de las plantas que se crían en España, Ibarra, Madrid: Spain, 1762	1762	property	Barba Jovis Triphylla	Culén	Albaquilla	Feuillée	not stated	not stated	not stated	full	not stated	not stated	not stated
Quer, J. Flora española o historia de las plantas que se crían en España, Ibarra, Madrid: Spain, 1762	1762	property	Barba Jovis Triphylla	Culén	Albaquilla	Feuillée	not stated	not stated	not stated	full	not stated	not stated	not stated
Quer, J. Flora española o historia de las plantas que se crían en España, Ibarra, Madrid: Spain, 1762	1762	use	Barba Jovis Triphylla	Culén	Albaquilla	not stated	Doctors	not stated	recommended	full	psychological	Psychological symptom/complt other	P29
Quer, J. Flora española o historia de las plantas que se crían en España, Ibarra, Madrid: Spain, 1762	1762	use	Barba Jovis Triphylla	Culén	Albaquilla	not stated	Doctors	not stated	recommended	full	neurological	Epilepsy	N88
Compendio della storia geografica, naturale e civile del regno del Chile. Stamperia di S. Tommaso d’Aquino: Bologna, Italy, 1776	1776	use	not stated	Culén	Albaquilla	not stated	Doctors	not stated	recommended	full	digestive	Disease digestive system, other	D99
Compendio della storia geografica, naturale e civile del regno del Chile. Stamperia di S. Tommaso d’Aquino: Bologna, Italy, 1776	1776	property	not stated	Culén	Albaquilla	not stated	Doctors	not stated	not stated	partial	not stated	not stated	not stated
Compendio della storia geografica, naturale e civile del regno del Chile. Stamperia di S. Tommaso d’Aquino: Bologna, Italy, 1776	1776	use	not stated	Culén	Albaquilla	not stated	Doctors	not stated	recommended	partial	skin	Skin injury other	S19
Compendio della storia geografica, naturale e civile del regno del Chile. Stamperia di S. Tommaso d’Aquino: Bologna, Italy, 1776	1776	use	not stated	Culén	Albaquilla	not stated	Doctors	not stated	recommended	full	digestive	Dyspepsia/indigestion	D07
Compendio della storia geografica, naturale e civile del regno del Chile. Stamperia di S. Tommaso d’Aquino: Bologna, Italy, 1776	1776	use	not stated	Culén	Albaquilla	not stated	Doctors	not stated	recommended	full	digestive	Dyspepsia/indigestion	D07
Compendio della storia geografica, naturale e civile del regno del Chile. Stamperia di S. Tommaso d’Aquino: Bologna, Italy, 1776	1776	property	not stated	Culén	Albaquilla	not stated	Doctors	not stated	recommended	full	digestive	Dyspepsia/indigestion	D07
Compendio della storia geografica, naturale e civile del regno del Chile. Stamperia di S. Tommaso d’Aquino: Bologna, Italy, 1776	1776	mention	not stated	Culén	Albaquilla	not stated	not stated	Indigenous	not stated	partial	not stated	not stated	not stated
Compendio della storia geografica, naturale e civile del regno del Chile. Stamperia di S. Tommaso d’Aquino: Bologna, Italy, 1776	1776	property	not stated	Culén	Albaquilla	not stated	Doctors	not stated	not stated	full	not stated	not stated	not stated
Compendio della storia geografica, naturale e civile del regno del Chile. Stamperia di S. Tommaso d’Aquino: Bologna, Italy, 1776	1776	use	not stated	Culén	Albaquilla	not stated	Doctors	not stated	recommended	full	digestive	Disease digestive system, other	D99
Compendio della storia geografica, naturale e civile del regno del Chile. Stamperia di S. Tommaso d’Aquino: Bologna, Italy, 1776	1776	property	not stated	Culén	Albaquilla	not stated	Doctors	not stated	not stated	partial	not stated	not stated	not stated
Compendio della storia geografica, naturale e civile del regno del Chile. Stamperia di S. Tommaso d’Aquino: Bologna, Italy, 1776	1776	use	not stated	Culén	Albaquilla	not stated	Doctors	not stated	recommended	partial	skin	Skin injury other	S19
Compendio della storia geografica, naturale e civile del regno del Chile. Stamperia di S. Tommaso d’Aquino: Bologna, Italy, 1776	1776	use	not stated	Culén	Albaquilla	not stated	Doctors	not stated	recommended	full	digestive	Dyspepsia/indigestion	D07
Compendio della storia geografica, naturale e civile del regno del Chile. Stamperia di S. Tommaso d’Aquino: Bologna, Italy, 1776	1776	use	not stated	Culén	Albaquilla	not stated	Doctors	not stated	recommended	full	digestive	Dyspepsia/indigestion	D07
Compendio della storia geografica, naturale e civile del regno del Chile. Stamperia di S. Tommaso d’Aquino: Bologna, Italy, 1776	1776	property	not stated	Culén	Albaquilla	not stated	Doctors	not stated	recommended	full	digestive	Dyspepsia/indigestion	D07
Molina, J.I. Saggio sulla storia naturale del Chili. Stamperia di S. Tommaso d’Aquino, Bologna, Italy, 1782.	1782	use	Psoralea glandulosa (Psoralea fol. omnibus ternatis, foliol. ovato-lanceolatis, spic- pedunculatis Lin.; Barba Jovis triphylla, flore ex albo, & caeruleo vario)	Culén	not stated	not stated	Doctors	not stated	recommended	full	digestive	Dyspepsia/indigestion	D07
Molina, J.I. Saggio sulla storia naturale del Chili. Stamperia di S. Tommaso d’Aquino, Bologna, Italy, 1782.	1782	use	Psoralea glandulosa (Psoralea fol. omnibus ternatis, foliol. ovato-lanceolatis, spic- pedunculatis Lin.; Barba Jovis triphylla, flore ex albo, & caeruleo vario)	Culén	not stated	not stated	Doctors	not stated	recommended	full	digestive	Worms/other parasites	D96
Molina, J.I. Saggio sulla storia naturale del Chili. Stamperia di S. Tommaso d’Aquino, Bologna, Italy, 1782.	1782	property	Psoralea glandulosa (Psoralea fol. omnibus ternatis, foliol. ovato-lanceolatis, spic- pedunculatis Lin.; Barba Jovis triphylla, flore ex albo, & caeruleo vario)	Culén	not stated	Frezier	not stated	not stated	not stated	partial	not stated	not stated	not stated
Molina, J.I. Saggio sulla storia naturale del Chili. Stamperia di S. Tommaso d’Aquino, Bologna, Italy, 1782.	1782	property	Psoralea glandulosa (Psoralea fol. omnibus ternatis, foliol. ovato-lanceolatis, spic- pedunculatis Lin.; Barba Jovis triphylla, flore ex albo, & caeruleo vario)	Culén	not stated	Frezier	not stated	not stated	not stated	partial	not stated	not stated	not stated
Molina, J.I. Saggio sulla storia naturale del Chili. Stamperia di S. Tommaso d’Aquino, Bologna, Italy, 1782.	1782	use	Psoralea glandulosa (Psoralea fol. omnibus ternatis, foliol. ovato-lanceolatis, spic- pedunculatis Lin.; Barba Jovis triphylla, flore ex albo, & caeruleo vario)	Culén	not stated	Frezier	not stated	not stated	recommended	full	skin	Skin injury other	S19
Molina, J.I. Saggio sulla storia naturale del Chili. Stamperia di S. Tommaso d’Aquino, Bologna, Italy, 1782.	1782	use	Psoralea glandulosa (Psoralea fol. omnibus ternatis, foliol. ovato-lanceolatis, spic- pedunculatis Lin.; Barba Jovis triphylla, flore ex albo, & caeruleo vario)	Culén	not stated	not stated	Doctors	not stated	recommended	full	digestive	Dyspepsia/indigestion	D07
Molina, J.I. Saggio sulla storia naturale del Chili. Stamperia di S. Tommaso d’Aquino, Bologna, Italy, 1782.	1782	use	Psoralea glandulosa (Psoralea fol. omnibus ternatis, foliol. ovato-lanceolatis, spic- pedunculatis Lin.; Barba Jovis triphylla, flore ex albo, & caeruleo vario)	Culén	not stated	not stated	Doctors	not stated	recommended	full	digestive	Worms/other parasites	D96
Molina, J.I. Saggio sulla storia naturale del Chili. Stamperia di S. Tommaso d’Aquino, Bologna, Italy, 1782.	1782	use	Psoralea glandulosa (Psoralea fol. omnibus ternatis, foliol. ovato-lanceolatis, spic- pedunculatis Lin.; Barba Jovis triphylla, flore ex albo, & caeruleo vario)	Culén	not stated	not stated	not stated	locals	recommended	full	digestive	Worms/other parasites	D96
Quer, J. Flora española o historia de las plantas que se crían en España, Ibarra: Madrid, Spain, 1784	1784	use	Barba Jovis Triphylla	not stated	culén	Quer 1782	not stated	not stated	used	full	digestive	Dyspepsia/indigestion	D07
Quer, J. Flora española o historia de las plantas que se crían en España, Ibarra: Madrid, Spain, 1784	1784	property	Barba Jovis Triphylla	Culén	Albaquilla	Quer 1782	not stated	not stated	not stated	partial	not stated	not stated	not stated
Quer, J. Flora española o historia de las plantas que se crían en España, Ibarra: Madrid, Spain, 1784	1784	mention	Barba Jovis Triphylla	Culén	Albaquilla	Quer 1782	not stated	not stated	not stated	partial	not stated	not stated	not stated
Quer, J. Flora española o historia de las plantas que se crían en España, Ibarra: Madrid, Spain, 1784	1784	use	Barba Jovis Triphylla	Culén	Albaquilla	Quer 1782	not stated	not stated	recommended	full	skin	Skin injury other	S19
Quer, J. Flora española o historia de las plantas que se crían en España, Ibarra: Madrid, Spain, 1784	1784	use	Barba Jovis Triphylla	Culén	Albaquilla	Quer 1782	not stated	not stated	recommended	partial	general	Bleeding/haemorrhage NOS	A10
Quer, J. Flora española o historia de las plantas que se crían en España, Ibarra: Madrid, Spain, 1784	1784	property	Barba Jovis Triphylla	Culén	Albaquilla	Quer 1782	not stated	not stated	not stated	full	not stated	not stated	not stated
Quer, J. Flora española o historia de las plantas que se crían en España, Ibarra: Madrid, Spain, 1784	1784	property	Barba Jovis Triphylla	Culén	Albaquilla	Quer 1782	not stated	not stated	not stated	full	not stated	not stated	not stated
Quer, J. Flora española o historia de las plantas que se crían en España, Ibarra: Madrid, Spain, 1784	1784	use	Barba Jovis Triphylla	Culén	Albaquilla	Quer 1782	not stated	not stated	recommended	full	psychological	Psychological symptom/complt other	P29
Quer, J. Flora española o historia de las plantas que se crían en España, Ibarra: Madrid, Spain, 1784	1784	use	Barba Jovis Triphylla	Culén	Albaquilla	Quer 1782	not stated	not stated	recommended	full	neurological	Epilepsy	N88
Gilii, F.L.; Juarez, G. Osservazioni fitologiche sopra alcune piante esotiche introdotte in Roma. Arcangelo Casaletti: Rome, Italy, 1798.	1798	use	Psoralea americana	Culén	Culén	Falkner	not stated	not stated	recommended	full	digestive	Dyspepsia/indigestion	D07
Gilii, F.L.; Juarez, G. Osservazioni fitologiche sopra alcune piante esotiche introdotte in Roma. Arcangelo Casaletti: Rome, Italy, 1798.	1798	use	Psoralea americana	Culén	Culén	Falkner	not stated	not stated	recommended	full	psychological	Psychological symptom/complt other	P29
Gilii, F.L.; Juarez, G. Osservazioni fitologiche sopra alcune piante esotiche introdotte in Roma. Arcangelo Casaletti: Rome, Italy, 1798.	1798	use	Psoralea americana	Culén	Culén	Falkner	not stated	not stated	recommended	full	digestive	Worms/other parasites	D96
Gilii, F.L.; Juarez, G. Osservazioni fitologiche sopra alcune piante esotiche introdotte in Roma. Arcangelo Casaletti: Rome, Italy, 1798.	1798	use	Psoralea americana	Culén	Culén	not stated	Doctors	not stated	used	partial	general	Pain general/multiple sites	A01
Gilii, F.L.; Juarez, G. Osservazioni fitologiche sopra alcune piante esotiche introdotte in Roma. Arcangelo Casaletti: Rome, Italy, 1798.	1798	use	Psoralea americana	Culén	Culén	not stated	Doctors	not stated	used	partial	digestive	Dyspepsia/indigestion	D07
Gilii, F.L.; Juarez, G. Osservazioni fitologiche sopra alcune piante esotiche introdotte in Roma. Arcangelo Casaletti: Rome, Italy, 1798.	1798	use	Psoralea americana	Culén	Culén	not stated	Doctors	not stated	recommended	full	general	Bleeding/haemorrhage NOS	A10
Gilii, F.L.; Juarez, G. Osservazioni fitologiche sopra alcune piante esotiche introdotte in Roma. Arcangelo Casaletti: Rome, Italy, 1798.	1798	use	Psoralea americana	Culén	Culén	not stated	Doctors	not stated	recommended	full	musculoskeletal	Rheumatoid/seropositive arthritis	L88
Gilii, F.L.; Juarez, G. Osservazioni fitologiche sopra alcune piante esotiche introdotte in Roma. Arcangelo Casaletti: Rome, Italy, 1798.	1798	use	Psoralea americana	Culén	Culén	not stated	Doctors	not stated	used	full	skin	Skin injury other	S19
Gilii, F.L.; Juarez, G. Osservazioni fitologiche sopra alcune piante esotiche introdotte in Roma. Arcangelo Casaletti: Rome, Italy, 1798.	1798	use	Psoralea americana	Culén	Culén	not stated	Doctors	not stated	recommended	full	Ear	Ear pain/earache	H01
Gilii, F.L.; Juarez, G. Osservazioni fitologiche sopra alcune piante esotiche introdotte in Roma. Arcangelo Casaletti: Rome, Italy, 1798.	1798	use	Psoralea americana	Culén	Culén	not stated	Doctors	not stated	recommended	full	neurological	Headache	N01
Gilii, F.L.; Juarez, G. Osservazioni fitologiche sopra alcune piante esotiche introdotte in Roma. Arcangelo Casaletti: Rome, Italy, 1798.	1798	property	Psoralea americana	Culén	Culén	not stated	Doctors	not stated	not stated	partial	not stated	not stated	not stated
Gilii, F.L.; Juarez, G. Osservazioni fitologiche sopra alcune piante esotiche introdotte in Roma. Arcangelo Casaletti: Rome, Italy, 1798.	1798	property	Psoralea americana	Culén	Culén	not stated	Doctors	not stated	not stated	partial	not stated	not stated	not stated
Gilii, F.L.; Juarez, G. Osservazioni fitologiche sopra alcune piante esotiche introdotte in Roma. Arcangelo Casaletti: Rome, Italy, 1798.	1798	use	Psoralea americana	Culén	Culén	not stated	Doctors	not stated	recommended	full	general	Swelling	A08
Gilii, F.L.; Juarez, G. Osservazioni fitologiche sopra alcune piante esotiche introdotte in Roma. Arcangelo Casaletti: Rome, Italy, 1798.	1798	use	Psoralea americana	Culén	Culén	not stated	Doctors	not stated	recommended	full	digestive	Disease digestive system, other	D99
Molina, J.I. Saggio sulla storia naturale del Chili. Fratelli Masi e comp.: Bologna, Italy, 1810	1810	mention	Psoralea glandulosa Lin.	Culén	not stated	not stated	not stated	Indigenous	not stated	partial	not stated	not stated	not stated
Molina, J.I. Saggio sulla storia naturale del Chili. Fratelli Masi e comp.: Bologna, Italy, 1810	1810	mention	Psoralea glandulosa Lin.	Culén	not stated	not stated	not stated	locals	not stated	partial	not stated	not stated	not stated
Molina, J.I. Saggio sulla storia naturale del Chili. Fratelli Masi e comp.: Bologna, Italy, 1810	1810	use	Psoralea glandulosa Lin.	Culén	not stated	not stated	Doctors	not stated	used	full	digestive	Dyspepsia/indigestion	D07
Molina, J.I. Saggio sulla storia naturale del Chili. Fratelli Masi e comp.: Bologna, Italy, 1810	1810	use	Psoralea glandulosa Lin.	Culén	not stated	not stated	Doctors	not stated	used	full	general	Pain general/multiple sites	A01
Molina, J.I. Saggio sulla storia naturale del Chili. Fratelli Masi e comp.: Bologna, Italy, 1810	1810	use	Psoralea glandulosa Lin.	Culén	not stated	not stated	Doctors	not stated	used	full	digestive	Worms/other parasites	D96
Molina, J.I. Saggio sulla storia naturale del Chili. Fratelli Masi e comp.: Bologna, Italy, 1810	1810	use	Psoralea glandulosa Lin.	Culén	not stated	not stated	Doctors	not stated	used	full	skin	Skin disease, other	S99
Molina, J.I. Saggio sulla storia naturale del Chili. Fratelli Masi e comp.: Bologna, Italy, 1810	1810	use	Psoralea glandulosa Lin.	Culén	not stated	Frezier	not stated	not stated	recommended	full	skin	Skin injury other	S19
